# Supplementary material for: MTGO: PPI Network Analysis Via Topological and Functional Module Identification
Source: Sci Rep. 2018 Apr 3;8:5499. doi: 10.1038/s41598-018-23672-0 (PMC5882952; doi:10.1038/s41598-018-23672-0)
Supplement: Supplementary file 1 — Supplementary Table 1 [file 41598_2018_23672_MOESM1_ESM.xlsx]

## Sheet: Foglio1
Krogan	CYC2008		Precision	Recall	F-measure	Coverage	PPV	Accuracy	MMR	Comp. S.	PC	TC	ATC	APC
		MTGO	0.315673	0.357843	0.335438	0.631771	0.461024	0.539686	0.4	1.29753	453	408	146	143
		ClusterOne	0.294118	0.276961	0.285281	0.434896	0.695581	0.550005	0.288576	1.11554	391	408	113	115
		GMFTP	0.329154	0.272059	0.297895	0.497917	0.725141	0.600883	0.28	1.15294	319	408	111	105
		MCL	0.145736	0.240196	0.181406	0.55	0.68117	0.612081	0.32	1.17228	645	408	98	94
		MCODE	0.363636	0.0686275	0.115464	0.254688	0.581475	0.38483	0.100911	0.554369	77	408	28	28
		DCAFP	0.373786	0.210784	0.26956	0.351562	0.650382	0.478173	0.209227	0.898185	618	408	86	231
		COACH	0.113188	0.0906863	0.100695	0.584896	0.246433	0.379655	0.144335	0.614676	963	408	37	109
		Cfinder	0.507463	0.0857843	0.14676	0.35	0.526035	0.429083	0.1	0.614867	67	408	35	34
Collins			Precision	Recall	F-measure	Coverage	PPV	Accuracy	MMR	Comp. S.	PC	TC	ATC	APC
		MTGO	0.410765	0.375	0.392068	0.665625	0.434833	0.537993	0.4	1.31299	353	408	153	145
		ClusterOne	0.451178	0.357843	0.399127	0.668229	0.644266	0.656138	0.41	1.42398	330	408	163	150
		GMFTP	0.522613	0.284314	0.368276	0.54375	0.673944	0.605357	0.29	1.17967	199	408	116	104
		MCL	0.451178	0.357843	0.399127	0.668229	0.644266	0.656138	0.39	1.40398	297	408	146	134
		MCODE	0.568421	0.14951	0.236748	0.425521	0.647936	0.525081	0.17	0.844591	95	408	61	54
		DCAFP	0.568421	0.14951	0.236748	0.425521	0.647936	0.525081	0.22	0.894591	649	408	92	256
		COACH	0.384335	0.171569	0.237235	0.601562	0.430494	0.50889	0.21	0.890458	1098	408	70	422
		Cfinder	0.394161	0.144608	0.211589	0.505208	0.534364	0.519582	0.15	0.81419	75	408	51	45
Gavin			Precision	Recall	F-measure	Coverage	PPV	Accuracy	MMR	Comp. S.	PC	TC	ATC	APC
		MTGO	0.350829	0.32598	0.337948	0.608333	0.481928	0.541454	0.35	1.21743	362	408	133	127
		ClusterOne	0.241935	0.208333	0.223881	0.542188	0.615385	0.577628	0.26315	1.04911	310	408	85	75
		GMFTP	0.410569	0.272059	0.327262	0.50625	0.68003	0.586741	0.2679	1.1267	246	408	111	101
		MCL	0.191358	0.171569	0.180924	0.56875	0.594427	0.581447	0.24	0.993016	324	408	62	70
		MCODE	0.431193	0.127451	0.196748	0.408854	0.565564	0.480867	0.148864	0.757182	109	408	52	47
		DCAFP	0.380342	0.193627	0.256615	0.416667	0.593628	0.497338	0.207297	0.898262	702	408	79	267
		COACH	0.186011	0.110294	0.138478	0.598437	0.404454	0.491976	0.170375	0.772645	1301	408	45	242
		Cfinder	0.394161	0.144608	0.211589	0.505208	0.534364	0.519582	0.1742	0.83839	137	408	59	54
Integrated			Precision	Recall	F-measure	Coverage	PPV	Accuracy	MMR	Comp. S.	PC	TC	ATC	APC
		MTGO	0.185345	0.340686	0.240079	0.688021	0.712546	0.700176	0.42	1.46086	696	408	139	129
		ClusterOne	0.141623	0.210784	0.169417	0.68125	0.604156	0.641546	0.29	1.14233	579	408	86	82
		GMFTP	0.287532	0.303922	0.2955	0.628646	0.690447	0.658822	0.32	1.28274	393	408	124	113
		MCL	0.130841	0.218137	0.163571	0.706771	0.6419	0.673555	0.32	1.21169	642	408	89	84
		MCODE				0.503125	0.444033	0.472657	0.14	0.612657	101	408
		DCAFP	0.315401	0.257353	0.283435	0.546875	0.553837	0.550345	0.26	1.0677	948	408	105	299
		COACH	0.0374883	0.0686275	0.048489	0.760417	0.259942	0.444595	0.15	0.663222	1067	408	28	40
		Cfinder	0.340136	0.134804	0.193084	0.615104	0.439405	0.519884	0.17	0.824688	147	408	55	50
Human	HSAPI		Precision	Recall	F-measure	Coverage	PPV	Accuracy	MMR	Comp. S.	PC	TC	ATC	APC
		MTGO	0.101302	0.115014	0.107724	0.481055	0.0471316	0.150575	0.22	0.485589	691	1765	203	70
		ClusterOne	0.104308	0.0526912	0.0700146	0.244921	0.145623	0.188855	0.134381	0.375927	441	1765	93	46
		GMFTP	NA	NA	NA	NA	NA	NA	NA	NA	NA	1765	NA	NA
		MCL	0.0730659	0.0628895	0.0675969	0.357681	0.148914	0.230789	0.19	0.483679	698	1765	111	51
		MCODE	0.210526	0.0226629	0.0409207	0.143232	0.102931	0.121421	0.0487397	0.192823	57	1765	40	12
		DCAFP	0.171806	0.0266289	0.0461109	0.139808	0.143041	0.141415	0.0824862	0.25053	227	1765	47	39
		COACH	0.0820896	0.0130312	0.0224919	0.416914	0.0504145	0.144978	0.0866391	0.244648	441	1765	23	44
		Cfinder	0.4	0.0232295	0.043909	0.125428	0.103216	0.113781	0.052	0.189011	40	1765	41	16
Krogan	MIPS + SGD		Precision	Recall	F-measure	Coverage	PPV	Accuracy	MMR	Comp. S.	PC	TC	ATC	APC
		MTGO	0.309051	0.388998	0.344446	0.523709	0.227273	0.345	0.4266	1.1606	453	509	198	140
		ClusterOne	0.235294	0.24558	0.240327	0.334034	0.318476	0.326162	0.2804	0.852142	391	509	125	92
		GMFTP	0.326019	0.32613	0.326074	0.408549	0.319322	0.361191	0.3263	1.01362	319	509	166	104
		MCL	0.117829	0.208251	0.150503	0.417659	0.312046	0.361011	0.298	0.867262	645	509	106	76
		MCODE	0.38961	0.0903733	0.146715	0.237561	0.2402	0.238877	0.1358	0.46505	77	509	46	30
		DCAFP	0.333333	0.243615	0.281498	0.31488	0.280658	0.297277	0.2562	0.797092	618	509	124	206
		COACH	0.121495	0.108055	0.114382	0.469516	0.122873	0.240189	0.1721	0.520344	963	509	55	117
		Cfinder	0.507463	0.11002	0.180834	0.313945	0.237113	0.272838	0.1395	0.522358	67	509	56	34
Collins			Precision	Recall	F-measure	Coverage	PPV	Accuracy	MMR	Comp. S.	PC	TC	ATC	APC
		MTGO	0.385269	0.390963	0.388095	0.542397	0.235636	0.357503	0.4286	1.17707	353	509	199	136
		ClusterOne	0.357576	0.369352	0.363368	0.487036	0.324811	0.397737	0.3968	1.16389	330	509	188	118
		GMFTP	0.507538	0.349705	0.414092	0.44569	0.316733	0.375719	0.35568	1.0811	199	509	178	101
		MCL	0.360269	0.335953	0.347686	0.502219	0.306708	0.392473	0.3779	1.10633	297	509	171	107
		MCODE	0.568421	0.200393	0.29632	0.372109	0.28102	0.323373	0.2368	0.760566	95	509	102	54
		DCAFP	0.368259	0.259332	0.304343	0.408082	0.37068	0.388932	0.2757	0.923964	649	509	132	239
		COACH	0.423497	0.239686	0.306118	0.501752	0.273611	0.37052	0.2789	0.889105	1098	509	122	465
		Cfinder	0.6	0.159136	0.251553	0.425368	0.256049	0.330023	0.19218	0.681339	75	509	81	45
Gavin			Precision	Recall	F-measure	Coverage	PPV	Accuracy	MMR	Comp. S.	PC	TC	ATC	APC
		MTGO	0.345304	0.367387	0.356003	0.495679	0.239725	0.344712	0.3928	1.1049	362	509	187	125
		ClusterOne	0.219355	0.229862	0.224486	0.429573	0.285137	0.349981	0.2819	0.861744	310	509	117	68
		GMFTP	0.361789	0.300589	0.328362	0.413221	0.300136	0.352169	0.3058	0.958558	246	509	153	89
		MCL	0.179012	0.196464	0.187332	0.460173	0.292115	0.366638	0.2615	0.824601	324	509	100	58
		MCODE	0.412844	0.166994	0.237799	0.356692	0.251988	0.299804	0.1965	0.663298	109	509	85	45
		DCAFP	0.340456	0.237721	0.279961	0.362999	0.269026	0.3125	0.2556	0.805821	702	509	121	239
		COACH	0.184473	0.131631	0.153635	0.485868	0.215995	0.323952	0.2086	0.664183	1301	509	67	240
		Cfinder	0.423358	0.194499	0.266543	0.429339	0.253607	0.329975	0.2174	0.741874	137	509	99	58
Integrated			Precision	Recall	F-measure	Coverage	PPV	Accuracy	MMR	Comp. S.	PC	TC	ATC	APC
		MTGO	0.186782	0.373281	0.248979	0.514366	0.355208	0.427442	0.44	1.24072	696	509	190	130
		ClusterOne	0.136442	0.233792	0.172318	0.498949	0.303271	0.388994	0.29	0.912786	579	509	119	79
		GMFTP	0.262087	0.332024	0.292939	0.494043	0.332285	0.405171	0.362	1.09919	393	509	169	103
		MCL	0.105919	0.192534	0.136658	0.516935	0.306339	0.397942	0.3	0.890476	642	509	98	68
		MCODE				0.419995	0.215499	0.300847	0.17	0.470847	101	509
		DCAFP	0.305907	0.302554	0.304221	0.446858	0.351842	0.396514	0.31	1.00907	948	509	154	290
		COACH	0.0384255	0.0805501	0.0520305	0.604298	0.156149	0.307182	0.17	0.557732	1067	509	41	41
		Cfinder	0.37415	0.180747	0.243744	0.516702	0.212083	0.331034	0.2	0.711781	147	509	92	55

## Sheet: old
Krogan	MIPS		Precision	Precision	Recall	F-measure	Coverage	Positive Predictive Value	Accuracy	MMR	Composite Score	PC	TC	OTC	OPC
		MTGO	0.12362	0.12	0.320197	0.178375	0.44	0.3	0.36	0.37	1.05	453	203	65	56
		ClusterOne	0.102302	0.1	0.211823	0.13797	0.28	0.36	0.32	0.27	0.8	391	203	43	40
		GMFTP	0.159875	0.16	0.305419	0.2098	0.35	0.39	0.37	0.32	1	319	203	62	51
		MCL	0.0496124	0.05	0.167488	0.0765	0.35	0.38	0.36	0.27	0.8	645	203	34	32
		MCODE	0.194805	0.19	0.0837438	0.117134	0.2	0.3	0.25	0.14	0.47	77	203	17	15
		DCAFP	0.158576	0.16	0.256158	0.195887	0.28	0.34	0.31	0.29	0.86	618	203	52	98
		COACH	0.0685358	0.07	0.1133	0.0854081	0.41	0.18	0.27	0.18	0.56	963	203	23	66
		Cfinder	0.253731	0.25	0.108374	0.1518	0.27	0.31	0.29	0.14	0.54	67	203	22	17
Collins			Precision	Precision	Recall	F-measure	Coverage	Positive Predictive Value	Accuracy	MMR	Composite Score	PC	TC	OTC	OPC
		MTGO	0.152975		0.33	0.209054			0.4	0.4	1.13	353	203	67	54
		ClusterOne	0.169697		0.33	0.225272			0.41	0.37	1.11	330	203	68	56
		GMFTP	0.301508		0.36	0.33			0.41	0.38	1.15	199	203	74	60
		MCL	0.16835		0.3	0.2157			0.42	0.35	1.07	297	203	61	50
		MCODE	0.389474		0.24	0.294259			0.37	0.29	0.9	95	203	48	37
		DCAFP	0.235747		0.28	0.256304			0.42	0.32	1.02	649	203	57	153
		COACH	0.264117		0.26	0.260076			0.41	0.31	0.98	1098	203	52	290
		Cfinder	0.466667		0.14	0.2384			0.37	0.22	0.73	75	203	29	35
Gavin			Precision	Precision	Recall	F-measure	Coverage	Positive Predictive Value	Accuracy	MMR	Composite Score	PC	TC	OTC	OPC
		MTGO		0	0.33	0.215721			0.39	0.37	1.09	362	203	67
		ClusterOne		0	0.24	0.165404			0.37	0.29	0.9	310	203	49
		GMFTP		0	0.31	0.2485			0.38	0.32	1.01	246	203	63
		MCL		0	0.19	0.1249			0.39	0.27	0.85	324	203	39
		MCODE		0	0.19	0.219829			0.33	0.23	0.75	109	203	39
		DCAFP		0	0.27	0.252531			0.35	0.29	0.91	702	203	55
		COACH		0	0.16	0.134707			0.37	0.24	0.77	1301	203	32
		Cfinder		0	0.2	0.2227			0.37	0.24	0.81	137	203	41
