# Supplementary material for: MTGO: PPI Network Analysis Via Topological and Functional Module Identification
Source: Sci Rep. 2018 Apr 3;8:5499. doi: 10.1038/s41598-018-23672-0 (PMC5882952; doi:10.1038/s41598-018-23672-0)
Supplement: Supplementary file 2 — Supplementary Table 2 [file 41598_2018_23672_MOESM2_ESM.xlsx]

## Sheet: Foglio1
			Percentage		Number of found GO
P-value threshold			0.001	1e-10	0.001	1e-10
Krogan	P	DCAFP	72.4919	25.5663	9886	2106
	P	GMFTP	60.815	15.9875	3336	590
	P	MTGO	92.2737	36.2031	9882	2511
	C	DCAFP	77.6699	39.4822	5053	1648
	C	GMFTP	53.9185	25.0784	1505	440
	C	MTGO	69.3157	31.5673	3351	1048
	F	DCAFP	57.6052	18.6084	2142	486
	F	GMFTP	44.2006	9.71787	719	137
	F	MTGO	74.3929	18.7638	2045	382
Collins	P	DCAFP	88.906	53.775	15968	5359
	P	GMFTP	88.9447	36.1809	4069	797
	P	MTGO	91.2181	40.7932	7787	2103
	C	DCAFP	91.5254	64.7149	9151	4316
	C	GMFTP	85.4271	48.2412	1841	593
	C	MTGO	82.7195	42.4929	3382	1205
	F	DCAFP	76.7334	37.4422	3108	807
	F	GMFTP	75.3769	20.1005	812	169
	F	MTGO	76.7705	22.9462	1622	325
Gavin	P	DCAFP	83.0484	43.0199	13865	3281
	P	GMFTP	71.9512	26.0163	3587	644
	P	MTGO	95.0276	40.884	7900	1955
	C	DCAFP	85.1852	55.5556	7486	2778
	C	GMFTP	67.4797	35.7724	1635	517
	C	MTGO	79.8343	37.0166	3074	1092
	F	DCAFP	68.3761	26.2108	2778	642
	F	GMFTP	58.5366	16.6667	774	156
	F	MTGO	79.2818	24.8619	1858	414
Human	P	DCAFP	62.5551	9.2511	1526	130
	P	GMFTP	/	/	/	/
	P	MTGO	91.0275	42.547	32512	7865
	C	DCAFP	57.7093	15.4185	718	84
	C	GMFTP	/	/	/	/
	C	MTGO	65.4124	27.6411	5131	1336
	F	DCAFP	43.1718	8.81057	507	47
	F	GMFTP	/	/	/	/
	F	MTGO	81.7656	28.6541	7113	1197
