# Supplementary material for: MTGO: PPI Network Analysis Via Topological and Functional Module Identification
Source: Sci Rep. 2018 Apr 3;8:5499. doi: 10.1038/s41598-018-23672-0 (PMC5882952; doi:10.1038/s41598-018-23672-0)
Supplement: Supplementary file 3 — Supplementary Table 3 [file 41598_2018_23672_MOESM3_ESM.xlsx]

## Sheet: Supplemental Table 1
Nodes	GO code (minSize5-maxSize30)	Description (minSize5-maxSize30)
ARF4	6414	translational elongation
PHB2	6414	translational elongation
DDOST	6414	translational elongation
CACNA1C	6414	translational elongation
CAND1	6414	translational elongation
CISD1	6414	translational elongation
DDX55	6414	translational elongation
EEF1A1	6414	translational elongation
EEF1A2	6414	translational elongation
EEF1G	6414	translational elongation
EIF4A2	6414	translational elongation
EIF5	6414	translational elongation
EIF5A2	6414	translational elongation
EIF6	6414	translational elongation
GLUD2	6414	translational elongation
PABPC4	6414	translational elongation
RPL10A	6414	translational elongation
RPL14	6414	translational elongation
RPL17	6414	translational elongation
RPL19	6414	translational elongation
RPL21	6414	translational elongation
RPL23	6414	translational elongation
RPL27	6414	translational elongation
RPL3	6414	translational elongation
RPL38	6414	translational elongation
RPL5	6414	translational elongation
RPL6	6414	translational elongation
RPL9	6414	translational elongation
RPLP2	6414	translational elongation
RPS10	6414	translational elongation
RPS13	6414	translational elongation
RPS15	6414	translational elongation
RPS15A	6414	translational elongation
RPS2	6414	translational elongation
RPS20	6414	translational elongation
RPS26	6414	translational elongation
RPS3A	6414	translational elongation
RPS4X	6414	translational elongation
RPS6	6414	translational elongation
SND1	6414	translational elongation
SOD2	6414	translational elongation
TUFM	6414	translational elongation
VARS	6414	translational elongation
GSN	10038	response to metal ion
ALDH3A2	10038	response to metal ion
SLC25A12	10038	response to metal ion
SLC25A13	10038	response to metal ion
FGA	10038	response to metal ion
FGB	10038	response to metal ion
FGG	10038	response to metal ion
BSG	10038	response to metal ion
COL1A1	30155	regulation of cell adhesion
NACA	30155	regulation of cell adhesion
NID2	30155	regulation of cell adhesion
PPP2CA	30155	regulation of cell adhesion
PPP2R1A	30155	regulation of cell adhesion
NIT2	30155	regulation of cell adhesion
NPTN	30155	regulation of cell adhesion
BGN	30155	regulation of cell adhesion
LTBP1	30155	regulation of cell adhesion
TGFBI	30155	regulation of cell adhesion
THBS1	30155	regulation of cell adhesion
VTN	30155	regulation of cell adhesion
RAB7A	30155	regulation of cell adhesion
ARL8B	15992	proton transport
ASAH1	15992	proton transport
ATP5A1	15992	proton transport
ATP5B	15992	proton transport
ATP5C1	15992	proton transport
ATP5F1	15992	proton transport
ATP5J2	15992	proton transport
ATP5O	15992	proton transport
ATP6V1A	15992	proton transport
COX5A	15992	proton transport
COX5B	15992	proton transport
COX6B1	15992	proton transport
COX6C	15992	proton transport
GBP1	15992	proton transport
ITIH2	15992	proton transport
SLC25A4	15992	proton transport
TIPRL	15992	proton transport
USMG5	15992	proton transport
NNT	15992	proton transport
ATP6V1E1	15992	proton transport
AKAP12	6605	protein targeting
CALR	6605	protein targeting
CAPN2	6605	protein targeting
GMFB	6605	protein targeting
MAPK1	6605	protein targeting
NDUFA13	6605	protein targeting
PEA15	6605	protein targeting
CDC42	6605	protein targeting
ATP2A2	6605	protein targeting
CAPNS1	6605	protein targeting
ESYT1	6605	protein targeting
SUB1	6605	protein targeting
ABLIM1	6605	protein targeting
ACTR1A	6605	protein targeting
CLIC4	6605	protein targeting
CPNE1	6605	protein targeting
CTNNA1	6605	protein targeting
DCTN1	6605	protein targeting
DYNC1H1	6605	protein targeting
IPO5	6605	protein targeting
KPNB1	6605	protein targeting
LMNA	6605	protein targeting
LMNB1	6605	protein targeting
LUC7L2	6605	protein targeting
MYOF	6605	protein targeting
NUTF2	6605	protein targeting
PDXK	6605	protein targeting
PEX19	6605	protein targeting
PKP2	6605	protein targeting
PRKAR2B	6605	protein targeting
SPTBN1	6605	protein targeting
TUBA3C	6605	protein targeting
YWHAG	6605	protein targeting
YWHAZ	6605	protein targeting
CANX	6457	protein folding
PDIA4	6457	protein folding
HSPA1A	6457	protein folding
NQO1	6457	protein folding
PPIF	6457	protein folding
ST13	6457	protein folding
CCT5	6457	protein folding
CCT6A	6457	protein folding
CCT7	6457	protein folding
CCT8	6457	protein folding
PPP2R2A	6457	protein folding
PPP2R2B	6457	protein folding
HSPA9	6457	protein folding
PPIB	6457	protein folding
ERO1L	6457	protein folding
S100A10	48585	negative regulation of response to stimulus
A2M	48585	negative regulation of response to stimulus
AMBP	48585	negative regulation of response to stimulus
CTSB	48585	negative regulation of response to stimulus
INPP5D	48585	negative regulation of response to stimulus
RTN4	48585	negative regulation of response to stimulus
COL1A2	48585	negative regulation of response to stimulus
COL3A1	48585	negative regulation of response to stimulus
COL6A1	48585	negative regulation of response to stimulus
COL6A3	48585	negative regulation of response to stimulus
SDC2	48585	negative regulation of response to stimulus
SERPINC1	48585	negative regulation of response to stimulus
SPARC	48585	negative regulation of response to stimulus
TNC	48585	negative regulation of response to stimulus
APOE	48585	negative regulation of response to stimulus
ACAA2	48585	negative regulation of response to stimulus
H2AFZ	48585	negative regulation of response to stimulus
CAMK2B	3012	muscle system process
CAMK2G	3012	muscle system process
MYOM1	3012	muscle system process
ACTA2	3012	muscle system process
ACTG2	3012	muscle system process
ACTN2	3012	muscle system process
CACNA1S	3012	muscle system process
CAPN1	3012	muscle system process
CKM	3012	muscle system process
CRYAB	3012	muscle system process
DES	3012	muscle system process
DMD	3012	muscle system process
LDB3	3012	muscle system process
MYBPC3	3012	muscle system process
MYH10	3012	muscle system process
MYH11	3012	muscle system process
MYH2	3012	muscle system process
MYH3	3012	muscle system process
MYH4	3012	muscle system process
MYH7	3012	muscle system process
MYL1	3012	muscle system process
MYL12A	3012	muscle system process
MYL12B	3012	muscle system process
MYL6	3012	muscle system process
MYL6B	3012	muscle system process
MYLK	3012	muscle system process
MYOM2	3012	muscle system process
MYOZ2	3012	muscle system process
PGM5	3012	muscle system process
SLMAP	3012	muscle system process
TMOD1	3012	muscle system process
TTN	3012	muscle system process
UTRN	3012	muscle system process
VASP	3012	muscle system process
WAS	3012	muscle system process
CAMK2D	3012	muscle system process
MYL4	3012	muscle system process
MYL9	3012	muscle system process
SNCG	3012	muscle system process
HSPB2	3012	muscle system process
HSPB3	3012	muscle system process
CHCHD3	16071	mRNA metabolic process
DCPS	16071	mRNA metabolic process
DDX17	16071	mRNA metabolic process
DHX9	16071	mRNA metabolic process
FLNC	16071	mRNA metabolic process
HDGF	16071	mRNA metabolic process
HNRNPA1	16071	mRNA metabolic process
HNRNPA2B1	16071	mRNA metabolic process
HNRNPA3	16071	mRNA metabolic process
HNRNPAB	16071	mRNA metabolic process
HNRNPD	16071	mRNA metabolic process
HNRNPF	16071	mRNA metabolic process
HNRNPK	16071	mRNA metabolic process
HNRNPU	16071	mRNA metabolic process
IMMT	16071	mRNA metabolic process
MOV10	16071	mRNA metabolic process
PABPC1	16071	mRNA metabolic process
RBM39	16071	mRNA metabolic process
RBM8A	16071	mRNA metabolic process
SF3B1	16071	mRNA metabolic process
SFPQ	16071	mRNA metabolic process
SNRNP200	16071	mRNA metabolic process
SNRPE	16071	mRNA metabolic process
SNRPF	16071	mRNA metabolic process
SSB	16071	mRNA metabolic process
VDAC2	16071	mRNA metabolic process
YBX1	16071	mRNA metabolic process
PHB	16071	mRNA metabolic process
HDLBP	43632	modification-dependent macromolecule catabolic process
CAST	43632	modification-dependent macromolecule catabolic process
CAT	43632	modification-dependent macromolecule catabolic process
PSMA1	43632	modification-dependent macromolecule catabolic process
PSMA2	43632	modification-dependent macromolecule catabolic process
PSMA3	43632	modification-dependent macromolecule catabolic process
PSMA6	43632	modification-dependent macromolecule catabolic process
PSMB1	43632	modification-dependent macromolecule catabolic process
PSMB10	43632	modification-dependent macromolecule catabolic process
PSMB3	43632	modification-dependent macromolecule catabolic process
PSMB7	43632	modification-dependent macromolecule catabolic process
PSMB9	43632	modification-dependent macromolecule catabolic process
PSMC1	43632	modification-dependent macromolecule catabolic process
PSMD12	43632	modification-dependent macromolecule catabolic process
PSMD2	43632	modification-dependent macromolecule catabolic process
PSMD3	43632	modification-dependent macromolecule catabolic process
PSMD6	43632	modification-dependent macromolecule catabolic process
PSME2	43632	modification-dependent macromolecule catabolic process
RPN1	43632	modification-dependent macromolecule catabolic process
RPN2	43632	modification-dependent macromolecule catabolic process
STT3B	43632	modification-dependent macromolecule catabolic process
SUCLA2	43632	modification-dependent macromolecule catabolic process
ACADL	34440	lipid oxidation
ACADS	34440	lipid oxidation
ACADVL	34440	lipid oxidation
ETFA	34440	lipid oxidation
ETFB	34440	lipid oxidation
ETFDH	34440	lipid oxidation
GBAS	34440	lipid oxidation
HADH	34440	lipid oxidation
HADHA	34440	lipid oxidation
HADHB	34440	lipid oxidation
AP2B1	48193	Golgi vesicle transport
CKMT2	48193	Golgi vesicle transport
COPG2	48193	Golgi vesicle transport
HLA-A	48193	Golgi vesicle transport
NAPA	48193	Golgi vesicle transport
NAPB	48193	Golgi vesicle transport
SAR1A	48193	Golgi vesicle transport
SEC22B	48193	Golgi vesicle transport
TMED2	48193	Golgi vesicle transport
TMED9	48193	Golgi vesicle transport
USO1	48193	Golgi vesicle transport
VPS29	48193	Golgi vesicle transport
HN1	48193	Golgi vesicle transport
SEPT2	48193	Golgi vesicle transport
SEPT6	48193	Golgi vesicle transport
SEPT9	48193	Golgi vesicle transport
AIFM1	48193	Golgi vesicle transport
HSPA2	48193	Golgi vesicle transport
TXNDC5	48193	Golgi vesicle transport
ZYX	48193	Golgi vesicle transport
COPA	48193	Golgi vesicle transport
COPB1	48193	Golgi vesicle transport
COPB2	48193	Golgi vesicle transport
COPG	48193	Golgi vesicle transport
COPZ1	48193	Golgi vesicle transport
CLTA	48193	Golgi vesicle transport
CLTC	48193	Golgi vesicle transport
DNM2	48193	Golgi vesicle transport
TWF2	6006	glucose metabolic process
NCL	6006	glucose metabolic process
TROVE2	6006	glucose metabolic process
VDAC3	6006	glucose metabolic process
NEBL	6006	glucose metabolic process
ACLY	6006	glucose metabolic process
ALDH2	6006	glucose metabolic process
ACTN1	6006	glucose metabolic process
GNAI2	6006	glucose metabolic process
GNAI3	6006	glucose metabolic process
MDH2	6006	glucose metabolic process
PRDX5	6006	glucose metabolic process
SLC25A11	6006	glucose metabolic process
GNAQ	6006	glucose metabolic process
AGL	6006	glucose metabolic process
AHCY	6006	glucose metabolic process
ALDOA	6006	glucose metabolic process
ALDOC	6006	glucose metabolic process
CFL2	6006	glucose metabolic process
CKB	6006	glucose metabolic process
DDX3X	6006	glucose metabolic process
DLAT	6006	glucose metabolic process
ENO1	6006	glucose metabolic process
ENO3	6006	glucose metabolic process
FBP1	6006	glucose metabolic process
GANAB	6006	glucose metabolic process
GAPDH	6006	glucose metabolic process
GLO1	6006	glucose metabolic process
GPI	6006	glucose metabolic process
HEXA	6006	glucose metabolic process
HIBADH	6006	glucose metabolic process
HK1	6006	glucose metabolic process
IQGAP1	6006	glucose metabolic process
LDHA	6006	glucose metabolic process
LDHAL6B	6006	glucose metabolic process
LDHB	6006	glucose metabolic process
MAP4	6006	glucose metabolic process
MDH1	6006	glucose metabolic process
OGDH	6006	glucose metabolic process
PDHB	6006	glucose metabolic process
PDHX	6006	glucose metabolic process
PFKM	6006	glucose metabolic process
PGAM2	6006	glucose metabolic process
PGD	6006	glucose metabolic process
PHGDH	6006	glucose metabolic process
PKM2	6006	glucose metabolic process
PLS3	6006	glucose metabolic process
PPA1	6006	glucose metabolic process
PYGB	6006	glucose metabolic process
PYGM	6006	glucose metabolic process
SORBS2	6006	glucose metabolic process
STIP1	6006	glucose metabolic process
TKT	6006	glucose metabolic process
TPI1	6006	glucose metabolic process
UGP2	6006	glucose metabolic process
RAB14	16197	endosome transport
RHOB	16197	endosome transport
GC	16197	endosome transport
DIABLO	16197	endosome transport
LGMN	16197	endosome transport
ECH1	16197	endosome transport
SERPINB9	16197	endosome transport
DPY30	16197	endosome transport
DBNL	16197	endosome transport
EHD1	16197	endosome transport
HLA-DMA	16197	endosome transport
HLA-DQB1	16197	endosome transport
HLA-DRB1	16197	endosome transport
PICALM	16197	endosome transport
TOM1	16197	endosome transport
ACP6	16197	endosome transport
RSU1	16197	endosome transport
GFPT1	6952	defense response
HLA-B	6952	defense response
KCTD12	6952	defense response
VDAC1	6952	defense response
ALB	6952	defense response
CLU	6952	defense response
MIF	6952	defense response
PON1	6952	defense response
PRDX6	6952	defense response
TUBB1	6952	defense response
APOA2	6952	defense response
APOA4	6952	defense response
FH	6952	defense response
CLIC1	6952	defense response
FBN1	6952	defense response
HSPG2	6952	defense response
RAB5C	6952	defense response
SERPIND1	6952	defense response
SERPING1	6952	defense response
AHSG	6952	defense response
C1QA	6952	defense response
C4B	6952	defense response
CST3	6952	defense response
GCN1L1	6952	defense response
IGHV@	6952	defense response
KRT1	6952	defense response
KRT10	6952	defense response
KRT9	6952	defense response
SAMHD1	6952	defense response
PLEC	6952	defense response
CFH	6952	defense response
C6	19835	cytolysis
C5	19835	cytolysis
C7	19835	cytolysis
C8A	19835	cytolysis
C8B	19835	cytolysis
C8G	19835	cytolysis
C9	19835	cytolysis
SERPINH1	6333	chromatin assembly or disassembly
NME1	6333	chromatin assembly or disassembly
BDH1	6333	chromatin assembly or disassembly
OXCT1	6333	chromatin assembly or disassembly
CBX3	6333	chromatin assembly or disassembly
H1F0	6333	chromatin assembly or disassembly
H2AFY	6333	chromatin assembly or disassembly
HIST1H1A	6333	chromatin assembly or disassembly
HIST1H1B	6333	chromatin assembly or disassembly
HIST1H2BN	6333	chromatin assembly or disassembly
NAP1L1	6333	chromatin assembly or disassembly
SET	6333	chromatin assembly or disassembly
CMPK1	6333	chromatin assembly or disassembly
MYH9	6928	cellular component movement
PTPN6	6928	cellular component movement
RBM3	6928	cellular component movement
CALD1	6928	cellular component movement
COL12A1	6928	cellular component movement
FLNB	6928	cellular component movement
TLN1	6928	cellular component movement
ACTR2	6928	cellular component movement
ANP32B	6928	cellular component movement
ARPC1B	6928	cellular component movement
ARPC2	6928	cellular component movement
ARPC3	6928	cellular component movement
ARPC5	6928	cellular component movement
CALU	6928	cellular component movement
ARHGAP1	6928	cellular component movement
ARHGDIA	6928	cellular component movement
HBB	6928	cellular component movement
HBD	6928	cellular component movement
HBE1	6928	cellular component movement
HMGB1	6928	cellular component movement
HSPB1	6928	cellular component movement
RAC1	6928	cellular component movement
CDH2	6928	cellular component movement
CNN1	6928	cellular component movement
TPM3	6928	cellular component movement
COL5A1	6928	cellular component movement
COMP	6928	cellular component movement
DECR1	6928	cellular component movement
FBLN1	6928	cellular component movement
FMOD	6928	cellular component movement
FN1	6928	cellular component movement
ACAN	6928	cellular component movement
APOA1	6928	cellular component movement
VCAN	6928	cellular component movement
KRT2	6928	cellular component movement
HMGB2	6928	cellular component movement
MRPS18B	6928	cellular component movement
CRK	6928	cellular component movement
KRT77	6928	cellular component movement
KRT79	6928	cellular component movement
CORO1C	6928	cellular component movement
MFGE8	6928	cellular component movement
CYCS	42773	ATP synthesis coupled electron transport
MT-ND1	42773	ATP synthesis coupled electron transport
MT-ND4	42773	ATP synthesis coupled electron transport
NDUFA9	42773	ATP synthesis coupled electron transport
NDUFB6	42773	ATP synthesis coupled electron transport
NDUFB8	42773	ATP synthesis coupled electron transport
NDUFS1	42773	ATP synthesis coupled electron transport
NDUFS2	42773	ATP synthesis coupled electron transport
NDUFS3	42773	ATP synthesis coupled electron transport
NDUFS4	42773	ATP synthesis coupled electron transport
NDUFS7	42773	ATP synthesis coupled electron transport
NDUFV1	42773	ATP synthesis coupled electron transport
NDUFV2	42773	ATP synthesis coupled electron transport
SDHA	42773	ATP synthesis coupled electron transport
SDHB	42773	ATP synthesis coupled electron transport
SDHD	42773	ATP synthesis coupled electron transport
SUCLG2	42773	ATP synthesis coupled electron transport
UQCR10	42773	ATP synthesis coupled electron transport
UQCR11	42773	ATP synthesis coupled electron transport
UQCRB	42773	ATP synthesis coupled electron transport
UQCRC1	42773	ATP synthesis coupled electron transport
ALDH6A1	9310	amine catabolic process
COMT	9310	amine catabolic process
GOT2	9310	amine catabolic process
HIBCH	9310	amine catabolic process
IVD	9310	amine catabolic process
MTHFD1	9310	amine catabolic process
PACSIN3	9310	amine catabolic process
PCCB	9310	amine catabolic process
PDCD6IP	7015	actin filament organization
PTPN23	7015	actin filament organization
ACTC1	7015	actin filament organization
AHNAK	7015	actin filament organization
ANK1	7015	actin filament organization
ARPC4	7015	actin filament organization
EZR	7015	actin filament organization
PRKACB	7015	actin filament organization
PRKAR2A	7015	actin filament organization
SPTA1	7015	actin filament organization
TPT1	7015	actin filament organization
DBN1	7015	actin filament organization
CNN2	7015	actin filament organization
FSCN1	7015	actin filament organization
LCP1	7015	actin filament organization
FLNA	7015	actin filament organization
AK1	6103	2-oxoglutarate metabolic process
RCN1	6103	2-oxoglutarate metabolic process
ACO2	6103	2-oxoglutarate metabolic process
AK2	6103	2-oxoglutarate metabolic process
DLST	6103	2-oxoglutarate metabolic process
EFHD2	6103	2-oxoglutarate metabolic process
GOT1	6103	2-oxoglutarate metabolic process
IDH1	6103	2-oxoglutarate metabolic process
IDH3A	6103	2-oxoglutarate metabolic process
IDH3B	6103	2-oxoglutarate metabolic process
IDH3G	6103	2-oxoglutarate metabolic process
MTAP	6103	2-oxoglutarate metabolic process
RRBP1	6103	2-oxoglutarate metabolic process
