# Supplementary material for: MTGO: PPI Network Analysis Via Topological and Functional Module Identification
Source: Sci Rep. 2018 Apr 3;8:5499. doi: 10.1038/s41598-018-23672-0 (PMC5882952; doi:10.1038/s41598-018-23672-0)
Supplement: Supplementary file 4 — Supplementary Table 4 [file 41598_2018_23672_MOESM4_ESM.xlsx]

## Sheet: Foglio1
Krogan	CYC2008		Recall	Accuracy	MMR	Composite Score	PC	ATC
		MTGO	0.36	0.54	0.4	1.3	453	146
		ClusterOne	0.28	0.55	0.29	1.12	391	113
		GMFTP	0.27	0.6	0.28	1.15	319	111
		MCL	0.24	0.61	0.32	1.17	645	98
		MCODE	0.07	0.38	0.1	0.55	77	28
		DCAFP	0.21	0.48	0.21	0.9	618	86
		COACH	0.09	0.38	0.14	0.61	963	37
		Cfinder	0.09	0.43	0.1	0.62	67	35
Collins			Recall	Accuracy	MMR	Composite Score	PC	ATC
		MTGO	0.38	0.54	0.4	1.32	353	153
		ClusterOne	0.36	0.66	0.41	1.43	330	163
		GMFTP	0.28	0.61	0.29	1.18	199	116
		MCL	0.36	0.66	0.39	1.41	297	146
		MCODE	0.15	0.53	0.17	0.85	95	61
		DCAFP	0.15	0.53	0.22	0.9	649	92
		COACH	0.17	0.51	0.21	0.89	1098	70
		Cfinder	0.14	0.52	0.15	0.81	75	51
Gavin			Recall	Accuracy	MMR	Composite Score	PC	ATC
		MTGO	0.33	0.54	0.35	1.22	362	133
		ClusterOne	0.21	0.58	0.26	1.05	310	85
		GMFTP	0.27	0.59	0.27	1.13	246	111
		MCL	0.17	0.58	0.24	0.99	324	62
		MCODE	0.13	0.48	0.15	0.76	109	52
		DCAFP	0.19	0.5	0.21	0.9	702	79
		COACH	0.11	0.49	0.17	0.77	1301	45
		Cfinder	0.14	0.52	0.17	0.83	137	59
Integrated			Recall	Accuracy	MMR	Composite Score	PC	ATC
		MTGO	0.34	0.7	0.42	1.46	696	139
		ClusterOne	0.21	0.64	0.29	1.14	579	86
		GMFTP	0.3	0.66	0.32	1.28	393	124
		MCL	0.22	0.67	0.32	1.21	642	89
		MCODE	0	0.47	0.14	0.61	101
		DCAFP	0.26	0.55	0.26	1.07	948	105
		COACH	0.07	0.44	0.15	0.66	1067	28
		Cfinder	0.13	0.52	0.17	0.82	147	55
Human	HSAPI		Recall	Accuracy	MMR	Composite Score	PC	ATC
		MTGO	0.12	0.15	0.22	0.49	691	203
		ClusterOne	0.05	0.19	0.13	0.37	441	93
		GMFTP	NA	NA	NA	NA	NA	NA
		MCL	0.06	0.23	0.19	0.48	698	111
		MCODE	0.02	0.12	0.05	0.19	57	40
		DCAFP	0.03	0.14	0.08	0.25	227	47
		COACH	0.01	0.14	0.09	0.24	441	23
		Cfinder	0.02	0.11	0.05	0.18	40	41
Krogan	MIPS + SGD		Recall	Accuracy	MMR	Composite Score	PC	ATC
		MTGO	0.39	0.34	0.43	1.16	453	198
		ClusterOne	0.25	0.33	0.28	0.86	391	125
		GMFTP	0.33	0.36	0.33	1.02	319	166
		MCL	0.21	0.36	0.3	0.87	645	106
		MCODE	0.09	0.24	0.14	0.47	77	46
		DCAFP	0.24	0.3	0.26	0.8	618	124
		COACH	0.11	0.24	0.17	0.52	963	55
		Cfinder	0.11	0.27	0.14	0.52	67	56
Collins			Recall	Accuracy	MMR	Composite Score	PC	ATC
		MTGO	0.39	0.36	0.43	1.18	353	199
		ClusterOne	0.37	0.4	0.4	1.17	330	188
		GMFTP	0.35	0.38	0.36	1.09	199	178
		MCL	0.34	0.39	0.38	1.11	297	171
		MCODE	0.2	0.32	0.24	0.76	95	102
		DCAFP	0.26	0.39	0.28	0.93	649	132
		COACH	0.24	0.37	0.28	0.89	1098	122
		Cfinder	0.16	0.33	0.19	0.68	75	81
Gavin			Recall	Accuracy	MMR	Composite Score	PC	ATC
		MTGO	0.37	0.34	0.39	1.1	362	187
		ClusterOne	0.23	0.35	0.28	0.86	310	117
		GMFTP	0.3	0.35	0.31	0.96	246	153
		MCL	0.2	0.37	0.26	0.83	324	100
		MCODE	0.17	0.3	0.2	0.67	109	85
		DCAFP	0.24	0.31	0.26	0.81	702	121
		COACH	0.13	0.32	0.21	0.66	1301	67
		Cfinder	0.19	0.33	0.22	0.74	137	99
Integrated			Recall	Accuracy	MMR	Composite Score	PC	ATC
		MTGO	0.37	0.43	0.44	1.24	696	190
		ClusterOne	0.23	0.39	0.29	0.91	579	119
		GMFTP	0.33	0.41	0.362	1.102	393	169
		MCL	0.19	0.4	0.3	0.89	642	98
		MCODE	0	0.3	0.17	0.47	101
		DCAFP	0.3	0.4	0.31	1.01	948	154
		COACH	0.08	0.31	0.17	0.56	1067	41
		Cfinder	0.18	0.33	0.2	0.71	147	92
